# Supplementary material for: Corrosion Behavior and Surface Characterization of Medium-Entropy Alloy Under Different Media Conditions
Source: Materials (Basel). 2025 Feb 22;18(5):977. doi: 10.3390/ma18050977 (PMC11901315; doi:10.3390/ma18050977)
Supplement: Supplementary file 1 [file materials-18-00977-s001.zip]

Archive with 1 entries (1 files):
- materials-3455909-supplementary.pdf
